# Supplementary material for: Efficient Toluene Decontamination and Resource Utilization through Ni/Al2O3 Catalytic Cracking
Source: Molecules. 2024 Oct 14;29(20):4868. doi: 10.3390/molecules29204868 (PMC11510176; doi:10.3390/molecules29204868)
Supplement: Supplementary file 1 [file molecules-29-04868-s001.zip]

Archive with 1 entries (1 files):
- molecules-3187075-supplementary.pdf
